# Supplementary material for: The Prospective Use of Brazilian Marine Macroalgae in Schistosomiasis Control
Source: Mar Drugs. 2021 Apr 22;19(5):234. doi: 10.3390/md19050234 (PMC8143572; doi:10.3390/md19050234)
Supplement: Supplementary file 1 [file marinedrugs-19-00234-s001.zip]

Archive with 1 entries (1 files):
- marinedrugs-1164973-supplementary.pdf
